# Supplementary material for: Open-Source Strain Gauge System for Monitoring Pressure Distribution of Runner’s Feet
Source: Sensors (Basel). 2023 Feb 19;23(4):2323. doi: 10.3390/s23042323 (PMC9959378; doi:10.3390/s23042323)
Supplement: Supplementary file 1 [file sensors-23-02323-s001.zip]

Archive with 1 entries (1 files):
- sensors-2159912-supplementary.pdf
